# Supplementary material for: Actomyosin contractility is a potent suppressor of mesoderm induction by human pluripotent stem cells
Source: J Cell Biol. 2026 Apr 24;225(5):e202507103. doi: 10.1083/jcb.202507103 (PMC13108843; doi:10.1083/jcb.202507103)
Supplement: Table S1 — lists common lab reagents. [file jcb_202507103_tables1.xlsx]

## Sheet: Sheet1
		Table 1: Reagents
					Concentration
		Name	Manufacturer	Cat. Number	Stock	Final	Diluent
		Matrigel hESC-qualified	Corning	# 354277	Batch specific	42 μg/mL	DMEM/F12
		DMEM/F12	Gibco	# 11039-021
		mTeSR1	StemCell Technologies	# 85850
		Gentle Cell dissociation	StemCell Technologies	# 07174
		TripLE	Gibco	# 12604-013
		DMEM	Gibco	# 11965-092
		Fetal bovin Serum	Gibco	# A31605-02	1	0.1	DMEM
		Y-27632	Sigma	# Y0503	10 mM	10 μM	H2O
		H-1152	Tocris	# 2414	1 mM	1 μM	H2O
		ML-7	Tocris	# 4310	10 mM	3 μM	DMSO
		CN03	Cytoskeleton	# CN03A	100 μg/mL	4 μg/mL	H2O
		Doxycycline	Sigma	# D9891	1 mg/mL	1 μg/mL	H2O
		RPMI 1640	Gibco	# 22400089
		50X B27 Minus Insulin (-Ins)	Gibco	# A1895601	50X	1X
		Halt Phosphatase Inhibitor Cocktail	Thermo Scientific	#78420	100X	1X
		IWP-2	Tocris	# 3533	5 mM	7.5 μM
		CHIR-99021	Tocris	# 4423	25 mM	7.5 μM = 1X
		Precision Red	Cytoskeleton	# ADV02-A
		Fluoromount-G™ Slide Mounting Medium	Electron Microscopy Sciences	# 17984-25
		Amicon centrifugal filter unit	EMD Millipore	# UFC910024
		12 mm Circle coverglass	VWR	# 89015-725
		Mirco slide, single frosted	Corning	# 2948-75x25
		32% Paraformaldehyde	Electron Microscopy Sciences	# 157-14-S	0.32	0.04
		Rneasy Mini kit	Qiagen	# 74104
		SuperScript III First-Strand Synthesis kit	Invitrogen	# 18-080-051
		Maxima SYBR Green/Fluorescein Master Mix	Thermo Fisher Scientic	# K0242
		BSA	Sigma	# A7906		5% (w/v)
		30% Acrylamide Bis Solution 37.5:1	BioRad	# 1610158	0.3	8-14%
		Ammonium persulfate	BioRad	# 1610700	0.1	0.0005
		TEMED	BioRad	# 1610800	1	0.05% (Resolving) and 0.1% (Stacking)
		Pennicilin / Streptomycin	Gibco	# 15140122	10000U/mL and 10000 μg/mL	100U/mL and 100 μg/mL
		0.25% Trypsin-EDTA	Gibco	# 25200-056
		Cell strainer	Cell Treat	# 229481
		Nitrocellulose	GE Healthcare	# 10600015
		GFP-Trap agarose beads	ChromoTek	# GTA-20
		BMP4	R&D Systems	# 314-BP-010	50 μg/mL	50 ng/mL	4mM HCl, 0.1% BSA
		bFGF	StemCell Technologies	# 78003.1	0.1 mg/mL	100 ng/mL	0.1& BSA, H2O
	CUT & RUN Assay	Spermidine	Millipore Sigma	# S0266	2 M	0.5 mM
		Roche Complete Protease Inhibitor EDTA-Free	Millipore Sigma	# 4693159001	25X	1X	NE buffer
		Concanavalin A magnetic beads	EpiCypher	# 21-1401
		Digitonin	Millipore Sigma	# 300410	0.05	0.0001
		pAG-MNase	Cell Signaling Technology	# 40366	33X	1X
		RNase A	Cell Signaling Technology	# 7013	10 mg/mL	50 µg/mL
		Protease Inhibitor Cocktail				1X
		Glycogen	Thermo Scientific	# AM9515	15 mg/mL	50 µg/mL
		DNA purification buffers and spin columns	Cell signaling Technology	# 14209S
