# Supplementary material for: Actomyosin contractility is a potent suppressor of mesoderm induction by human pluripotent stem cells
Source: J Cell Biol. 2026 Apr 24;225(5):e202507103. doi: 10.1083/jcb.202507103 (PMC13108843; doi:10.1083/jcb.202507103)
Supplement: Table S2 — lists all antibodies and dyes used in this study, with their respective application and dilution factor. [file jcb_202507103_tables2.xlsx]

## Sheet: Sheet1
	Table 2: Antibodies & Dyes
	Name	Manufacturer	Cat. Number	RRID	Specie	Application	Dilution
	Primary antibodies
	Phospho-Myosin Light Chain 2 (Thr18/Ser19)	Cell Signaling Technologies	# 3674	RRID:AB_2147464	Rabbit	IF	1:200
						WB	1:500
	Myosin Light Chain 2	Cell Signaling Technologies	# 3672	RRID:AB_10692513	Rabbit	WB	1:500
	Brachyury (D2Z3J)	Cell Signaling Technologies	# 81694	RRID:AB_2799983	Rabbit	IF	1:250
						WB	1:1000
	ZO-1	Thermo Fisher Scientific	# 33-9100	RRID:AB_2533147	Mouse	IF	1:500
	α-Tubulin	Sigma-Aldrich	# T9026	RRID:AB_477593	Mouse	WB	1:3000
	Nanog	Cell Signaling Technologies	# 4903	RRID:AB_10559205	Rabbit	WB	1:1000
	Oct-4 (D7O5Z)	Cell Signaling Technologies	# 75463	RRID:AB_2799870	Mouse	WB	1:1000
	PARP	Cell Signaling Technologies	# 9542	RRID:AB_2160739	Mouse	WB	1:1000
	Snail (L70G2)	Cell Signaling Technologies	# 3895	RRID:AB_2191759	Rabbit	WB	1:1000
	Slug (C19G7)	Cell Signaling Technologies	# 9585	RRID:AB_2239535	Rabbit	IF	1:500
						WB	1:1000
	EOMES (D8D1R)	Cell Signaling Technologies	# 81493	RRID:AB_2799974	Rabbit	IF	1:250
	GAPDH (14C10)	Cell Signaling Technologies	# 2118	RRID:AB_561053	Rabbit	WB	1:1000
	β-Catenin (D10A8)	Cell Signaling Technologies	# 8480	RRID:AB_11127855	Rabbit	CUT & RUN	01:17:00
	β-Catenin	BD Biosciences	# 610153	RRID:AB_397554	Mouse	WB	1:1000
						IF	1:500
	Active Non-Phospho S45 β-Catenin (D2U8Y)	Cell Signaling Technologies	# 19807	RRID:AB_2650576	Rabbit	IF	1:250
						WB	1:1000
	YAP	Novus Biologicals	# NB110-58358	RRID:AB_922796	Rabbit	WB	1:500
						IF	1:700
	phospho-YAP (Ser 127)	Cell Signaling Technologies	# 4911	RRID:AB_2218913	Rabbit	WB	1:1000
	α-E-catenin	Cell Signaling Technologies	#3236	RRID:AB_10827873	Rabbit	WB	1:1000
	Pax6	Cell Signaling Technologies	# 60433	RRID:AB_2797599	Rabbit	WB	1:1000
	Otx1/2	Abcam	#21990	RRID:AB_776930	Rabbit	WB	1:1000
	TCF4	Cell Signaling Technologies	# 2569	RRID:AB_2199816	Rabbit	WB	1:1000
	GFP	Homemade			Rabbit	WB	1:500
	Secondary antibodies
	Alexa Fluor 680 donkey anti-mouse IgG (H+L)	Invitrogen	# A10038	RRID:AB_11180593	Donkey	WB	1:10000
	Goat anti-Rabbit (H&L), DyLight 800 4X PEG conjugate	Invitrogen	# SA535571	RRID:AB_2556775	Goat	WB	1:10000
	Goat anti-Rabbit IRDye800 CW	LiCor	# 926-32211	RRID:AB_621843	Goat	WB	1:10000
	Alexa Fluor 488 goat anti-mouse IgG (H+L)	Invitrogen	# A11029	RRID:AB_2534088	Goat	IF	1:500
	Alexa Fluor 594 goat anti-mouse IgG (H+L)	Invitrogen	# A11005	RRID:AB_141372	Goat	IF	1:500
	Alexa Fluor 647 donkey anti-mouse IgG (H+L)	Invitrogen	# A31571	RRID:AB_162542	Donkey	IF	1:500
	Alexa Fluor 488 goat anti-rabbit IgG (H+L)	Invitrogen	# A11034	RRID:AB_2576217	Goat	IF	1:500
	Alexa Fluor 594 goat anti-rabbit IgG (H+L)	Invitrogen	# A11037	RRID:AB_2534095	Goat	IF	1:500
	Alexa Fluor 647 goat anti-rabbit IgG (H+L)	Invitrogen	# A21245	RRID:AB_2535813	Goat	IF	1:500
	Dyes
	Hoechst 33342	Invitrogen	# H1399			IF	1:1000
	Alexa Fluor 647 Phalloidin	Invitrogen	# A22287			IF	1:500
