# Supplementary material for: Actomyosin contractility is a potent suppressor of mesoderm induction by human pluripotent stem cells
Source: J Cell Biol. 2026 Apr 24;225(5):e202507103. doi: 10.1083/jcb.202507103 (PMC13108843; doi:10.1083/jcb.202507103)
Supplement: Table S3 — lists all qPCR primers, CUT&RUN assay primers, and CRISPR guide oligos. [file jcb_202507103_tables3.xlsx]

## Sheet: Sheet1
		Table 3: Primers & Oligos
		Name	Sequence (5'->3')
	qPCR	H.s. MESP1 Fwd	CGTCAGTTGTCCCTTGTCACTT
		H.s. MESP1 Rev	GCTGGCTCTGTTGGAGACCT
		H.s. TBXT Fwd	TTTCCAGATGGTGAGAGCCG
		H.s. TBXT Rev	CCGATGCCTCAACTCTCCAG
		H.s. EOMES Fwd	ATCATTACGAAACAGGGCAGGC
		H.s. EOMES Rev	CGGGGTTGGTATTTGTGTAAGG
		H.s TBX6 Fwd	AAGTACCAACCCCGCATACA
		H.s TBX6 Rev	TAGGCTGTCACGGAGATGAA
		H.s. SNAI1 Fwd	GCTGCAGGACTCTAATCCAGAGTT
		H.s. SNAI1 Rev	GACAGAGTCCCAGATGAGCATTG
		H.s. SNAI2 Fwd	AGATGCATATTCGGACCCAC
		H.s. SNAI2 Rev	CCTCATGTTTGTGCAGGAGA
		H.s. GJD4 Fwd	TTCAGCGTCTATGTCCTGCA
		H.s. GJD4 Rev	GGAGGAGGAGGTGGATGATG
		H.s. Gli2 Fwd	AAGTCACTCAAGGATTCCTGCTCA
		H.s. Gli2 Rev	GTTTTCCAGGATGGAGCCACTT
		H.s. LEF1_Fwd	AATGAGAGCGAATGTCGTTGC
		H.s. LEF1_Rev	GCTGTCTTTCTTTCCGTGCTA
		H.s. Axin2_Fwd	GAGTGGACTTGTGCCGACTTCA
		H.s. Axin2_Rev	GGTGGCTGGTGCAAAGACATAG
		H.s. GAPDH Fwd	GGACCTGACCTGCCGTCTAGAA
		H.s. GAPDH Rev	GGTGTCGCTGTTGAAGTCAGAG
		Hs_WNT3A_Fwd	GCCCCACTCGGATACTTCTT
		Hs_WNT3A_Rev	GAGGAATACTGTGGCCCAAC
		Hs_WNT4_Fwd	CCCTCATGAACCTCCACAAC
		Hs_WNT4_Rev	ACCTCACAGGAGCCTGACAC
		Hs_WNT8A_Fwd	TGTGATGGGTCAAACAATGG
		Hs_WNT8A_Rev	TCCTTCCCCTTCTCCAAACT
		H.s. CTGF_Fwd	CCAATGACAACGCCTCCTG
		H.s. CTGF_Rev	TGGTGCAGCCAGAAAGCTC
		H.s. CYR61_Fwd	AGCCTCGCATCCTATACAACC
		H.s. CYR61_Rev	TTCTTTCACAAGGCGGCACTC
	CUT & RUN Assay	TBXT C2 Fwd	TTACCTTCCTCCGGGGCTTG
		TBXT C2 Rev	CCAAATGTTTGCACCTCCATCA
		SP5 C1 Fwd	AAAGATTTGCACCGACGCAG
		SP5 C1 Rev	TGGAAGCCGAAGGCAGATTT
		AXIN2 Fwd	TACCTCCCTTTCAGGACCGT
		AXIN2 Rev	TGCGCTGTGGATTTAACTGTG
	CRISPR	Non Target (NT2) Fwd	CACCGACGTGTAAGGCGAACGCCTT	Ctr
		Non Target (NT2) Rev	aaacAAGGCGTTCGCCTTACACGTc
		Hs CTNNA1_Ex2_1_Fwd	CACCGGGCCCTCTAATAAGAAGAG	KD #1
		Hs CTNNA1_Ex2_1_Rev	aaacCTCTTCTTATTAGAGGGCCC
		Hs CTNNA1_Ex2_2_Fwd	CACCGGAGAGCCAGTTTCTCAAGG	KD #2
		Hs CTNNA1_Ex2_2_Rev	aaacCCTTGAGAAACTGGCTCTCC
		Hs CTNNA1_Ex2_3_Fwd	CACCGAAGGGGGATAAAATTGCGA	KD #3
		Hs CTNNA1_Ex2_3_Rev	aaacTCGCAATTTTATCCCCCTTC
